# Supplementary material for: Specific transcriptional responses induced by 8-methoxypsoralen and UVA in yeast
Source: FEMS Yeast Res. 2007 Jul 30;7(6):866–78. doi: 10.1111/j.1567-1364.2007.00270.x (PMC2040189; doi:10.1111/j.1567-1364.2007.00270.x)
Supplement: Table S1 — List of genes with altered expression after 8-MOP/UVA treatment. [file fyr0007-0866-s1.xls]

## Sheet: Feuil1
LIST OF GENES WITH ALTERED EXPRESSION AFTER 8-MOP/UVA TREATMENT ( log2 ratio)
ORF	NAME	GO_process	GO_function	GO_component	data1, 8-MOP/UVA, 3h, mean value	data1, 8-MOP/dark, 3h, mean value	data2, 8-MOP/UVA, (1-5h), mean value	data2, 8-MOP/dark, (1-5h), mean value	UVA alone, 3h, mean value	8MOP alone, 0h, (mean value)
YIL066C	RNR3	DNA replication	ribonucleoside-diphosphate reductase activity	cytoplasm*	4.59524	0.768886	2.95071	0.767814	0.0547931	-0.330098
YJL116C	NCA3	mitochondrion organization and biogenesis	molecular function unknown	cellular component unknown	4.46365	-0.304442	3.55407	-0.0176672	-0.445573	-0.017529
YLR297W	YLR297W	biological process unknown	molecular function unknown	vacuole (sensu Fungi)	3.90343	1.01894	2.96359	0.558184	0.0744732	0.31229
YFL040W	YFL040W	biological process unknown	molecular function unknown	cellular component unknown	3.49627	-0.686781	1.08283	-0.674023	-1.05954	0.0476785
YDR501W	PLM2	G1/S-specific transcription in mitotic cell cycle	transcription factor activity	nucleus	3.48149	0.473572	2.58262	0.710063	-0.374065	-0.842512
YJL026W	RNR2	DNA replication	ribonucleoside-diphosphate reductase activity	cytoplasm*	3.34057	-0.217375	3.98777	-0.304425	0.238055	0.339993
YLR343W	YLR343W	biological process unknown	1,3-beta-glucanosyltransferase activity	cytoplasm	3.23875	0.472753	1.31744	0.401702	-0.292102	-0.0392309
YPR157W	YPR157W	biological process unknown	molecular function unknown	cellular component unknown	3.20735	0.927899	2.90695	0.66296	0.581307	1.4425
YLL012W	YLL012W	sterol metabolism	sterol esterase activity	integral to membrane*	3.17071	1.04289	1.59571	0.674277	0.132311	-0.278156
YGR180C	RNR4	DNA replication	ribonucleoside-diphosphate reductase activity	cytoplasm*	3.06946	-0.193994	3.6097	0.016878	0.361958	0.223499
YNL333W	SNZ2	thiamin biosynthesis*	protein binding	cellular component unknown	2.90785	-0.263477	1.08871	-0.670587	-0.605137	-0.26771
YHL044W	YHL044W	biological process unknown	molecular function unknown	plasma membrane	2.72459	-0.129347	1.33358	0.0647422	0.103502	0.13918
YML123C	PHO84	phosphate transport*	inorganic phosphate transporter activity*	integral to plasma membrane	2.62539	1.44412	3.02297	1.69643	0.242348	1.3751
YER130C	YER130C	biological process unknown	molecular function unknown	cellular component unknown	2.50595	1.20348	1.90062	0.0182732	0.442891	0.295118
YJL015C	YJL015C	biological process unknown	molecular function unknown	cellular component unknown	2.50034	-0.0651371	1.62731	0.198343	-0.69752	0.000511454
YDR263C	DIN7	DNA repair	nuclease activity	mitochondrion	2.43488	0.122857	1.61109	-0.200847	-0.553108	-1.12621
YOL011W	PLB3	phosphatidylserine catabolism*	lysophospholipase activity	plasma membrane*	2.35263	1.18149	1.96495	1.09731	0.128199	-0.285365
YJL128C	PBS2	protein amino acid phosphorylation*	MAP kinase kinase activity*	cytoplasm	2.30305	-0.219416	1.25057	0.542123	0.118208	0.237462
YJL016W	YJL016W	biological process unknown	molecular function unknown	cytoplasm	2.22346	-0.191098	1.76917	0.581535	-0.052247	0.502324
YOR092W	ECM3	cell wall organization and biogenesis	ATPase activity	endoplasmic reticulum	2.15707	0.771811	1.30804	0.598863	-0.242604	0.00578604
YJL122W	YJL122W	biological process unknown	molecular function unknown	nucleus	2.11271	0.851569	1.8326	0.729072	0.701907	-0.313614
YER037W	PHM8	biological process unknown	molecular function unknown	cytoplasm*	2.09188	0.414956	2.59428	-0.254455	-0.843997	1.18456
YGR146C	YGR146C	biological process unknown	molecular function unknown	cellular component unknown	2.08617	-0.0588532	1.99636	-0.642401	0.961984	0.817689
YEL065W	SIT1	iron ion homeostasis*	siderophore-iron (ferrioxamine) uptake transporter activity	endosome*	2.07514	-0.182483	1.30679	0.411679	-0.451006	-1.532
YIL014W	MNT3	protein amino acid O-linked glycosylation	alpha-1,3-mannosyltransferase activity	cellular component unknown	2.05954	0.381186	1.25979	0.67558	0.231657	0.271026
YGR175C	ERG1	ergosterol biosynthesis	squalene monooxygenase activity*	endoplasmic reticulum*	2.0573	0.972937	1.42465	0.957402	0.622453	-0.13786
YLR034C	SMF3	intracellular sequestering of iron ion	iron ion transporter activity	vacuolar membrane (sensu Fungi)	2.02746	-0.0478394	1.527	0.890577	0.565161	-0.260661
YLR099C	ICT1	biological process unknown	molecular function unknown	cellular component unknown	2.00143	0.722561	1.8048	0.652569	0.436935	0.428782
YIR027C	DAL1	allantoin catabolism	allantoinase activity	intracellular	1.99271	-0.0550555	2.16136	-0.181662	-0.633601	-0.221167
YBR298C	MAL31	alpha-glucoside transport	alpha-glucoside:hydrogen symporter activity	membrane fraction	1.98655	-0.886556	1.5211	0.0973497	-0.945106	0.326846
YHR215W	PHO12	biological process unknown	acid phosphatase activity	vacuole (sensu Fungi)	1.90172	0.499895	1.3808	0.452818	0.748774	0.908227
YDR222W	YDR222W	biological process unknown	molecular function unknown	cytoplasm	1.86698	0.852466	1.74568	0.834616	0.512218	0.761789
YGL242C	YGL242C	biological process unknown	molecular function unknown	cellular component unknown	1.85234	0.62068	1.34725	0.538311	0.0061316	-0.403619
YGR060W	ERG25	ergosterol biosynthesis	C-4 methylsterol oxidase activity	plasma membrane*	1.81471	0.832508	1.49833	0.618599	0.254866	-0.20659
YGR138C	TPO2	polyamine transport	spermine transporter activity	plasma membrane*	1.79631	1.1814	3.62445	1.48578	0.946862	1.5355
YJL088W	ARG3	arginine biosynthesis*	ornithine carbamoyltransferase activity	cytosol	1.78304	-0.621863	1.88987	-0.0408982	-1.16494	0.1044
YBL069W	AST1	protein targeting to membrane	molecular function unknown	extrinsic to membrane	1.76448	0.820817	1.59757	0.346375	0.596769	0.394351
YDR488C	PAC11	nuclear migration, microtubule-mediated*	microtubule motor activity*	cytoplasmic microtubule*	1.76018	0.410728	1.60355	0.620396	-0.27048	-0.543979
YJR078W	BNA2	NAD biosynthesis	tryptophan 2,3-dioxygenase activity	cytoplasm	1.74077	-0.156204	1.81543	-0.0833275	-1.33194	-0.214052
YOR137C	SIA1	proton transport	molecular function unknown	cellular component unknown	1.73314	-0.343786	1.89047	1.09931	0.486692	0.663972
YLR103C	CDC45	DNA replication initiation*	DNA binding	pre-replicative complex*	1.72232	0.613064	1.50384	0.691676	0.036873	-0.395385
YEL047C	YEL047C	metabolism	fumarate reductase (NADH) activity	mitochondrion*	1.71696	0.547155	1.59825	-0.0612051	0.555237	-0.0343449
YER113C	YER113C	biological process unknown	molecular function unknown	Golgi apparatus*	1.70343	0.960269	1.38694	1.08367	0.33642	0.676673
YKR042W	UTH1	mitochondrion organization and biogenesis*	molecular function unknown	cell wall (sensu Fungi)*	1.69657	0.686465	1.73468	0.571914	0.793885	0.173828
YOR316C	COT1	zinc ion homeostasis*	di-, tri-valent inorganic cation transporter activity*	mitochondrion*	1.69018	-0.0555854	1.20165	0.866283	0.14381	-0.0630222
YBL043W	ECM13	cell wall organization and biogenesis	molecular function unknown	cellular component unknown	1.63623	-0.465191	1.66075	0.220523	-0.50924	-0.395448
YMR144W	YMR144W	biological process unknown	molecular function unknown	nucleus	1.62279	0.109477	1.40871	0.711526	0.174947	-0.163436
YOR306C	MCH5	transport	transporter activity*	membrane	1.60268	0.680451	1.26729	0.0742033	0.149466	0.142229
YLR120C	YPS1	protein processing	aspartic-type endopeptidase activity	cell wall (sensu Fungi)	1.56	-0.191655	1.37441	0.150872	0.113617	0.017946
YBL070C	YBL070C	biological process unknown	molecular function unknown	cellular component unknown	1.54616	-0.145074	1.2929	0.243534	-0.140018	-0.136297
YDL048C	STP4	biological process unknown	molecular function unknown	cytoplasm*	1.53506	0.189089	1.67842	-0.448073	0.418235	0.96593
YGR052W	FMP48	biological process unknown	kinase activity	mitochondrion	1.53019	-0.212681	2.20669	0.5364	0.15028	1.0243
YGL179C	TOS3	glucose metabolism	protein kinase activity	cytoplasm*	1.51866	0.0699415	1.33699	-0.598555	0.0243541	0.272757
YOL162W	YOL162W	transport	transporter activity	membrane	1.51393	-0.841996	1.12262	-0.225896	-0.776296	0.172352
YOR338W	YOR338W	biological process unknown	molecular function unknown	cellular component unknown	1.50885	-0.71298	1.90199	-1.85619	-1.43796	-0.634324
YDL247W	MPH2	carbohydrate transport	maltose porter activity*	plasma membrane	1.49638	-0.890572	1.76336	0.25455	-0.107919	0.148005
YER129W	PAK1	protein amino acid phosphorylation*	protein serine/threonine kinase activity	actin cortical patch	1.49456	0.413976	1.21736	0.790471	0.497203	-0.17297
YLR237W	THI7	thiamin transport	thiamin transporter activity	plasma membrane	1.4944	0.185309	1.48923	0.650577	0.439403	-0.176385
YKR102W	FLO10	flocculation (sensu Saccharomyces)	mannose binding	cell wall (sensu Fungi)	1.48506	-0.190027	1.0004	-0.0532694	-1.06763	-0.657294
YPR121W	THI22	thiamin biosynthesis	phosphomethylpyrimidine kinase activity	cellular component unknown	1.46407	0.593004	1.63239	0.718626	-0.0712012	0.359883
YER053C	YER053C	phosphate transport	inorganic phosphate transporter activity	mitochondrion	1.46285	-0.566981	1.75857	-0.783809	-0.491985	0.932135
YOR192C	YOR192C	transport	transporter activity	membrane	1.46149	0.775907	1.1833	0.614365	0.024641	-0.216534
YBL082C	RHK1	protein amino acid glycosylation*	alpha-1,3-mannosyltransferase activity	endoplasmic reticulum	1.44767	0.612724	1.2094	0.776121	0.885757	0.169846
YPL221W	BOP1	biological process unknown	molecular function unknown	bud neck*	1.44046	0.49823	1.45804	0.486831	0.296532	0.363425
YDL101C	DUN1	protein amino acid phosphorylation*	protein kinase activity	nucleus	1.43435	0.516165	2.04138	0.639772	0.301823	-0.115909
YKR027W	FMP50	biological process unknown	molecular function unknown	mitochondrion*	1.43005	0.214781	1.00559	0.0271646	0.122304	-0.165713
YBL112C	YBL112C	biological process unknown	molecular function unknown	cellular component unknown	1.41881	-0.144235	1.48963	1.10833	0.512747	0.666162
YBR068C	BAP2	amino acid transport	amino acid transporter activity	plasma membrane	1.41725	0.268865	1.62387	0.441968	0.590819	0.858517
YLL033W	GON2	sporulation (sensu Fungi)	molecular function unknown	cellular component unknown	1.41695	0.416841	1.36613	-0.168016	0.104926	-0.398629
YOL136C	PFK27	fructose 2,6-bisphosphate metabolism*	6-phosphofructo-2-kinase activity	cytoplasm	1.41606	0.504107	1.3421	0.401207	-0.219396	0.566107
YCL057W	PRD1	proteolysis	metalloendopeptidase activity*	cytoplasm*	1.41327	0.235709	1.13811	0.598649	-0.0281083	0.114032
YHR152W	SPO12	regulation of exit from mitosis*	molecular function unknown	nucleus*	1.41182	-0.0169911	1.11478	0.636018	0.312094	-0.363127
YLR205C	HMX1	iron ion homeostasis*	heme binding*	endoplasmic reticulum*	1.38825	-1.15382	1.22852	-0.621779	-0.477995	-0.719479
YKL175W	ZRT3	zinc ion homeostasis*	zinc ion transporter activity	vacuolar membrane	1.38091	-0.0913793	1.11728	0.690307	0.347348	0.295502
YLR007W	NSE1	DNA repair*	molecular function unknown	nucleus*	1.37926	-0.249173	1.41248	0.374687	0.247018	0.112806
YER095W	RAD51	telomerase-independent telomere maintenance*	recombinase activity	nuclear chromosome*	1.37515	0.237165	1.59816	0.363063	-0.566813	0.0992127
YNL160W	YGP1	response to stress*	molecular function unknown	cell wall (sensu Fungi)	1.36056	-0.0882314	2.37686	-1.05831	-0.665106	0.852343
YPL189W	GUP2	glycerol transport	O-acyltransferase activity	membrane	1.32696	0.33746	1.47887	0.301269	0.32304	-0.201111
YFL050C	ALR2	di-, tri-valent inorganic cation transport*	di-, tri-valent inorganic cation transporter activity	plasma membrane	1.31869	-0.473637	1.13035	0.71679	-0.322599	0.458308
YGR213C	RTA1	biological process unknown	molecular function unknown	integral to membrane	1.29462	-0.414902	1.03554	-0.454728	-0.571557	-0.171787
YFL061W	YFL061W	biological process unknown	molecular function unknown	cellular component unknown	1.29288	-0.0902241	1.7631	0.185897	-1.26927	-0.156073
YOL017W	ESC8	chromatin silencing	molecular function unknown	nucleus	1.29083	0.56402	1.21778	0.604891	-0.213186	-0.566682
YML119W	YML119W	biological process unknown	molecular function unknown	cellular component unknown	1.28157	0.0160329	1.40834	0.77622	0.408444	0.0196387
YNR068C	YNR068C	biological process unknown	molecular function unknown	cellular component unknown	1.281	-0.873442	1.15359	0.903971	-0.266728	0.157223
YFL059W	SNZ3	thiamin biosynthesis*	protein binding	cellular component unknown	1.27746	-0.155312	1.07702	-0.733334	-0.626768	-1.20493
YBR054W	YRO2	biological process unknown	molecular function unknown	mitochondrion*	1.27417	0.653368	2.10148	0.465685	0.200931	1.27328
YFL065C	YFL065C	biological process unknown	molecular function unknown	cellular component unknown	1.27376	0.406384	1.13661	0.609118	0.633548	0.278456
YDR492W	YDR492W	lipid metabolism*	metal ion binding	endoplasmic reticulum*	1.26194	0.580549	1.2325	1.1956	0.468324	0.532792
YKL125W	RRN3	transcription from RNA polymerase I promoter	RNA polymerase I transcription factor activity	RNA polymerase I transcription factor complex	1.25749	0.510358	1.36433	0.644754	-0.0783816	-0.203327
YFL058W	THI5	thiamin biosynthesis	molecular function unknown	cellular component unknown	1.25724	-1.15975	1.14305	-1.40371	-1.27813	-1.20868
YDR297W	SUR2	sphingolipid biosynthesis*	sphingosine hydroxylase activity	endoplasmic reticulum	1.25563	0.362971	1.12938	0.465341	0.725115	0.680483
YFL067W	YFL067W	biological process unknown	molecular function unknown	cellular component unknown	1.23372	0.337533	1.49196	0.867955	0.81207	0.515538
YJL058C	BIT61	biological process unknown	molecular function unknown	cytoplasm	1.23196	-0.814307	1.18592	0.463771	-0.103387	0.256814
YHR030C	SLT2	cell wall organization and biogenesis*	MAP kinase activity	cytoplasm*	1.22497	0.200385	1.4681	-0.371513	0.859694	0.385411
YPL230W	YPL230W	biological process unknown	molecular function unknown	cellular component unknown	1.21555	-1.52386	1.90337	-0.922251	-1.07497	0.84123
YBL084C	CDC27	mitotic sister chromatid segregation*	protein binding*	anaphase-promoting complex	1.20646	-0.331228	1.15351	0.852685	-0.469868	0.810357
YPL018W	CTF19	chromosome segregation*	protein binding	nucleus*	1.20403	-0.550108	1.11912	0.0132848	-0.166229	0.0318264
YER158C	YER158C	biological process unknown	molecular function unknown	cellular component unknown	1.20275	-0.051187	1.55702	-0.374927	0.124835	0.346372
YHR037W	PUT2	glutamate biosynthesis*	1-pyrroline-5-carboxylate dehydrogenase activity	mitochondrion	1.19723	0.379179	1.18857	0.868047	-0.0152551	0.365581
YFR022W	YFR022W	biological process unknown	molecular function unknown	cellular component unknown	1.18763	-1.15238	2.3663	0.315493	-0.255317	0.150309
YDR275W	BSC2	biological process unknown	molecular function unknown	lipid particle	1.18301	0.314257	1.16297	0.573592	0.287091	0.439276
YML002W	YML002W	biological process unknown	molecular function unknown	cellular component unknown	1.17312	-0.449297	1.09172	0.532576	-0.188148	0.333155
YCL049C	YCL049C	biological process unknown	molecular function unknown	membrane fraction	1.16974	-0.188356	1.47306	-1.03159	-0.32137	0.303564
YDR490C	PKH1	protein amino acid phosphorylation*	protein kinase activity	cytosol	1.15585	-0.132275	1.17476	0.542954	-0.175609	0.156051
YML051W	GAL80	regulation of transcription, DNA-dependent*	transcription corepressor activity	cytoplasm*	1.14824	-0.0491147	1.28869	0.654164	0.245668	0.234503
YNL283C	WSC2	cell wall organization and biogenesis*	transmembrane receptor activity	cytoplasm*	1.14106	-0.00798884	1.14768	0.672487	0.451615	-0.0147092
YJL108C	PRM10	conjugation with cellular fusion	molecular function unknown	integral to membrane	1.13666	-0.710922	1.1304	-0.127871	0.533256	0.64137
YFL068W	YFL068W	biological process unknown	molecular function unknown	cellular component unknown	1.12455	0.181275	1.53339	0.583401	0.273569	0.304926
YDL239C	ADY3	protein complex assembly*	protein binding	spindle*	1.12387	0.170142	1.31406	0.740815	-0.247896	-0.183434
YOR360C	PDE2	cAMP-mediated signaling	cAMP-specific phosphodiesterase activity	cytoplasm*	1.1159	0.399579	1.12376	0.798441	0.00754668	0.788432
YER190W	YRF1-2	telomerase-independent telomere maintenance	DNA helicase activity	nucleus	1.11149	0.48836	1.05738	0.469712	0.631715	0.366499
YFL056C	AAD6	aldehyde metabolism	aryl-alcohol dehydrogenase activity	cellular component unknown	1.11148	-0.381485	1.32247	-0.138192	-0.537363	0.163803
YOR071C	YOR071C	transport	transporter activity	membrane	1.09556	0.155385	1.12798	0.597013	0.150171	0.0921748
YFR026C	YFR026C	biological process unknown	molecular function unknown	cellular component unknown	1.09031	-0.167335	1.06452	0.285226	-0.450994	0.274466
YFL066C	YFL066C	biological process unknown	molecular function unknown	cellular component unknown	1.08145	0.216144	1.82799	0.751559	0.699276	0.636471
YKR075C	YKR075C	biological process unknown	molecular function unknown	cytoplasm*	1.06546	-0.647673	1.4693	-1.88017	-0.776494	0.320852
YER038C	KRE29	biological process unknown	molecular function unknown	cytoplasm*	1.0584	-0.0296586	1.33616	-0.176168	-0.290364	0.326287
YDR533C	HSP31	biological process unknown	unfolded protein binding*	soluble fraction	1.05405	-0.237977	1.54722	0.0173465	-0.462857	0.302162
YER069W	ARG5,6	regulation of transcription*	N-acetyl-gamma-glutamyl-phosphate reductase activity*	mitochondrial matrix	1.04827	0.237564	1.31018	1.20585	-0.0164219	0.572163
YEL075C	YEL075C	biological process unknown	molecular function unknown	cellular component unknown	1.04418	-0.100289	1.17391	0.362247	0.41829	0.24794
YGL163C	RAD54	chromatin remodeling*	DNA dependent ATPase activity*	nucleus	1.04	0.10	n.d.	n.d.	0.187	n.d.
YML100W	TSL1	response to stress*	enzyme regulator activity*	alpha,alpha-trehalose-phosphate synthase complex (UDP-forming)	1.03902	-0.671418	1.68005	0.0781106	0.0550269	0.93903
YJL093C	TOK1	potassium ion homeostasis	potassium channel activity	plasma membrane	1.03039	-0.0741999	1.20002	0.455857	-0.505696	0.788705
YBR070C	YBR070C	dolichol-linked oligosaccharide biosynthesis	transferase activity, transferring glycosyl groups*	integral to endoplasmic reticulum membrane*	1.0247	-0.15171	1.16025	-0.0731582	0.0233455	-0.0554303
YML016C	PPZ1	sodium ion homeostasis	protein serine/threonine phosphatase activity	cytoplasm*	1.02336	-0.416651	1.23156	0.512449	0.150839	0.16152
YCR061W	YCR061W	biological process unknown	molecular function unknown	cytoplasm	1.00923	0.111056	1.50946	0.536795	-0.27946	0.16556
YER144C	UBP5	protein deubiquitination	ubiquitin-specific protease activity	cytoplasm	1.00813	-0.18859	1.38797	-0.270816	0.300116	0.265322
YER004W	FMP52	biological process unknown	molecular function unknown	mitochondrion*	0.965735	-0.308583	1.15646	-0.322671	-0.243346	-0.0451602
YBL003C	HTA2	DNA repair*	DNA binding	nuclear nucleosome	-1.05631	0.20512	-1.60862	-0.328251	0.195427	-0.103586
YNL030W	HHF2	chromatin assembly or disassembly	DNA binding	nuclear nucleosome	-1.12699	0.969633	-1.6842	0.0837603	-0.0138376	-0.758827
YLL029W	YLL029W	biological process unknown	molecular function unknown	cytoplasm	-1.14311	-0.109933	-1.08901	-0.270205	-0.190515	0.204361
YOR204W	DED1	translational initiation	RNA helicase activity	cytoplasm	-1.15834	0.654991	-1.35443	-0.544561	0.353447	-0.158021
YPL061W	ALD6	acetate biosynthesis	aldehyde dehydrogenase activity	cytoplasm*	-1.20818	1.04294	-1.45163	-0.207086	0.505057	-0.3261
YDR210W	YDR210W	biological process unknown	molecular function unknown	cellular component unknown	-1.22675	0.387608	-1.27583	-0.225529	-0.196549	-0.59703
YDR225W	HTA1	DNA repair*	DNA binding	nuclear nucleosome	-1.23145	0.353388	-1.42235	-0.282893	0.170419	-0.171779
YDR355C	YDR355C	biological process unknown	molecular function unknown	cellular component unknown	-1.2322	0.111427	-1.57401	-0.669843	-0.42396	-0.841718
YNL330C	RPD3	chromatin silencing at telomere*	histone deacetylase activity	histone deacetylase complex	-1.25133	0.107275	-2.47833	-0.192213	-0.155733	-0.105087
YGR291C	YGR291C	biological process unknown	molecular function unknown	cellular component unknown	-1.29907	-0.187603	-1.19806	-0.784588	-0.812566	-0.838917
YMR042W	ARG80	positive regulation of transcription from RNA polymerase II promoter*	DNA binding*	nucleus	-1.30112	-0.0510346	-1.27336	-0.237417	0.142481	-0.436424
YDR252W	BTT1	nascent polypeptide association	unfolded protein binding	cytosolic ribosome (sensu Eukaryota)*	-1.32925	-0.259792	-1.15064	-0.664893	-0.374349	-0.803301
YHR143W	DSE2	cell wall organization and biogenesis*	glucan 1,3-beta-glucosidase activity	cell wall (sensu Fungi)*	-1.33402	0.903958	-1.74079	0.816632	0.519906	0.0854508
YNL078W	NIS1	regulation of mitosis	molecular function unknown	nucleus*	-1.509	0.350418	-1.5543	0.444254	0.305532	0.207896
YMR044W	IOC4	chromatin remodeling	protein binding	ISW1 complex	-1.55265	-0.424524	-1.32614	-0.602775	-0.196939	0.26551
YLR457C	NBP1	biological process unknown	molecular function unknown	nucleus	-1.57748	-0.0753442	-1.0828	-0.309796	-0.112511	-0.154679
YNL327W	EGT2	cytokinesis	cellulase activity	cell wall (sensu Fungi)	-1.58192	0.818647	-2.3544	0.727447	0.444137	-0.270297
YBL002W	HTB2	chromatin assembly or disassembly	DNA binding	nuclear nucleosome	-1.63726	-0.166875	-1.16369	0.461469	0.544249	0.162397
YNL098C	RAS2	sporulation (sensu Fungi)*	GTPase activity	plasma membrane	-1.64218	0.194056	-1.61908	-0.628484	0.196662	-0.289445
YOL108C	INO4	positive regulation of transcription from RNA polymerase II promoter*	DNA binding*	nucleus	-1.90623	-0.557241	-2.07301	-0.934328	-0.0902235	-0.219988
YDR405W	MRP20	protein biosynthesis	structural constituent of ribosome	mitochondrial large ribosomal subunit	-1.98061	-0.655585	-1.3692	-0.645833	-0.150307	-0.164332
YGR115C	YGR115C	biological process unknown	molecular function unknown	cellular component unknown	-2.16956	-0.833918	-1.80016	-0.981704	-0.348583	-0.518147
YMR056C	AAC1	aerobic respiration*	ATP:ADP antiporter activity	mitochondrial inner membrane	-2.17148	-0.900133	-1.24161	-0.276687	-0.185148	0.264745
YKR031C	SPO14	sporulation (sensu Fungi)*	phospholipase D activity	endosome*	-2.21484	-0.0200099	-1.1626	-0.386382	-0.281643	0.00496236
YLR286C	CTS1	cytokinesis, completion of separation*	endochitinase activity	endoplasmic reticulum*	-2.26402	0.764597	-2.52612	0.44894	0.693355	0.0718352
YER124C	DSE1	cell wall organization and biogenesis	molecular function unknown	bud neck	-2.48559	0.593539	-2.8761	0.309976	0.0339653	0.176633
YDR022C	CIS1	microtubule cytoskeleton organization and biogenesis	molecular function unknown	cytoplasm	-2.51903	-0.693109	-1.14683	-0.16445	-0.737831	-0.177918
YGR273C	YGR273C	biological process unknown	molecular function unknown	cellular component unknown	-3.76378	-0.462371	-1.6324	-0.60671	-0.765312	-0.182712
YOR263C	YOR263C	biological process unknown	molecular function unknown	cellular component unknown	-3.87236	0.00899094	-1.45004	-0.122813	-0.0479027	-0.0687707
