# Supplementary material for: Specific transcriptional responses induced by 8-methoxypsoralen and UVA in yeast
Source: FEMS Yeast Res. 2007 Jul 30;7(6):866–78. doi: 10.1111/j.1567-1364.2007.00270.x (PMC2040189; doi:10.1111/j.1567-1364.2007.00270.x)
Supplement: Table S2 — Genes with altered expression after 8-MOP/UVA treatment as a function of post-treatment incubation time. [file fyr0007-0866-s2.xls]

## Sheet: Feuil1
DETAILS ON 8-MOP/UVA RESPONSE GENES AS A FUNCTION OF POST-TREATMENT INCUBATION TIME
8-MOP/UVA induced genes
ORF	NAME	process	function
Induced genes at 1h
YCR061W	YCR061W °	biological_process unknown	molecular_function unknown
YOR360C	PDE2°	cAMP-mediated signaling	cAMP-specific phosphodiesterase activity
YHR030C	SLT2°	cell wall organization and biogenesis*	MAP kinase activity
YJL058C	BIT61°	biological_process unknown	molecular_function unknown
YPL189W	GUP2°	biological_process unknown	molecular_function unknown
YOR092W	ECM3°	cell wall organization and biogenesis	ATPase activity
YER144C	UBP5	protein deubiquitination	ubiquitin-specific protease activity
YML016C	PPZ1	sodium ion homeostasis	protein serine/threonine phosphatase activity
YML100W	TSL1	response to stress*	enzyme regulator activity
YDR533C	HSP31	biological_process unknown	molecular_function unknown
YKR075C	YKR075C	biological_process unknown	molecular_function unknown
YOR071C	YOR071C	transport	transporter activity
YFL068W	YFL068W	biological_process unknown	molecular_function unknown
YCL049C	YCL049C	biological_process unknown	molecular_function unknown
YPL230W	YPL230W	biological_process unknown	molecular_function unknown
YFL067W	YFL067W	biological_process unknown	molecular_function unknown
YBR054W	YRO2	biological_process unknown	molecular_function unknown
YNL160W	YGP1	response to stress*	molecular_function unknown
YBR068C	BAP2	amino acid transport	amino acid transporter activity
YBL112C	YBL112C	biological_process unknown	molecular_function unknown
YER053C	YER053C	biological_process unknown	molecular_function unknown*
YGR052W	FMP48	biological_process unknown	kinase activity
YDL048C	STP4	biological_process unknown	molecular_function unknown
YKR042W	UTH1	mitochondrion organization and biogenesis	molecular_function unknown
YER113C	YER113C	biological_process unknown	molecular_function unknown
YEL047C	YEL047C	metabolism	fumarate reductase (NADH) activity
YOR137C	SIA1	proton transport	molecular_function unknown
YJL088W	ARG3	arginine biosynthesis*	ornithine carbamoyltransferase activity
YGR138C	TPO2	polyamine transport	spermine transporter activity
YDR222W	YDR222W	biological_process unknown	molecular_function unknown
YOL011W	PLB3	phosphoinositide metabolism*	lysophospholipase activity
YML123C	PHO84	phosphate transport	inorganic phosphate transporter activity
YGR180C	RNR4	DNA replication	ribonucleoside-diphosphate reductase activity
YLL012W	YLL012W	biological_process unknown	molecular_function unknown
YPR157W	YPR157W	biological_process unknown	molecular_function unknown
YLR343W	YLR343W	biological_process unknown	molecular_function unknown
YJL026W	RNR2	DNA replication	ribonucleoside-diphosphate reductase activity
YDR501W	PLM2	biological_process unknown	transcription factor activity
YLR297W	YLR297W	biological_process unknown	molecular_function unknown
YJL116C	NCA3	mitochondrion organization and biogenesis	molecular_function unknown
YIL066C	RNR3	DNA replication	ribonucleoside-diphosphate reductase activity
Induced genes at 2h
YBR070C	YBR070C	biological_process unknown	molecular_function unknown
YNL283C	WSC2	cell wall organization and biogenesis*	transmembrane receptor activity
YML051W	GAL80	regulation of transcription, DNA-dependent*	transcription co-repressor activity
YHR037W	PUT2	glutamate biosynthesis*	1-pyrroline-5-carboxylate dehydrogenase activity
YKL125W	RRN3	transcription from Pol I promoter	RNA polymerase I transcription factor activity
YML119W	YML119W	biological_process unknown	molecular_function unknown
YOL017W	ESC8	chromatin silencing	molecular_function unknown
YER095W	RAD51	chromatin remodeling*	recombinase activity
YCL057W	PRD1	proteolysis and peptidolysis	metalloendopeptidase activity*
YLL033W	GON2	biological_process unknown	molecular_function unknown
YKR027W	FMP50	biological_process unknown	molecular_function unknown
YDL101C	DUN1	protein amino acid phosphorylation*	protein kinase activity
YBL082C	RHK1	protein amino acid glycosylation*	alpha-1,3-mannosyltransferase activity
YOR192C	YOR192C	transport	transporter activity
YLR237W	THI7	thiamin transport	thiamin transporter activity
YER129W	PAK1	protein amino acid phosphorylation*	protein kinase activity
YOR338W	YOR338W	biological_process unknown	molecular_function unknown
YLR120C	YPS1	protein processing	aspartic-type endopeptidase activity
YOR306C	MCH5	transport	transporter activity*
YMR144W	YMR144W	biological_process unknown	molecular_function unknown
YOR316C	COT1	zinc ion homeostasis*	di-, tri-valent inorganic cation transporter activity*
YLR103C	CDC45	DNA replication initiation*	DNA binding
YDR488C	PAC11	microtubule-based process	microtubule motor activity
YGR060W	ERG25	ergosterol biosynthesis	C-4 methyl sterol oxidase activity
YGL242C	YGL242C	biological_process unknown	molecular_function unknown
YIR027C	DAL1	allantoin catabolism	allantoinase activity
YLR099C	ICT1	biological_process unknown	molecular_function unknown
YGR175C	ERG1	ergosterol biosynthesis	squalene monooxygenase activity
YEL065W	SIT1	iron ion homeostasis*	siderochrome-iron (ferrioxamine) uptake transporter activity
YGR146C	YGR146C	biological_process unknown	molecular_function unknown
YER037W	PHM8	biological_process unknown	molecular_function unknown
YER130C	YER130C	biological_process unknown	molecular_function unknown
YJL122W	YJL122W	biological_process unknown	molecular_function unknown
YJL016W	YJL016W	biological_process unknown	molecular_function unknown
YDR263C	DIN7	DNA repair	nuclease activity
YHL044W	YHL044W	biological_process unknown	molecular_function unknown
Induced genes at 3h or more
YJL093C	TOK1	potassium ion homeostasis	potassium channel activity
YEL075C	YEL075C	biological_process unknown	molecular_function unknown
YER069W	ARG5,6	arginine biosynthesis*	N-acetyl-gamma-glutamyl-phosphate reductase activity*
YER038C	KRE29	biological_process unknown	molecular_function unknown
YFL066C	YFL066C	biological_process unknown	molecular_function unknown
YFR026C	YFR026C	biological_process unknown	molecular_function unknown
YFL056C	AAD6	aldehyde metabolism	aryl-alcohol dehydrogenase activity
YER190W	YRF1-2	telomerase-independent telomere maintenance	DNA helicase activity
YDL239C	ADY3	protein complex assembly*	protein binding
YJL108C	PRM10	conjugation with cellular fusion	molecular_function unknown
YDR490C	PKH1	protein amino acid phosphorylation*	protein kinase activity
YFR022W	YFR022W	biological_process unknown	molecular_function unknown
YER158C	YER158C	biological_process unknown	molecular_function unknown
YPL018W	CTF19	chromosome segregation*	protein binding
YBL084C	CDC27	ubiquitin-dependent protein catabolism*	protein binding*
YDR297W	SUR2	sphingolipid biosynthesis*	sphingosine hydroxylase activity
YFL058W	THI5	thiamin biosynthesis	molecular_function unknown
YDR492W	YDR492W	biological_process unknown	molecular_function unknown
YFL065C	YFL065C	biological_process unknown	molecular_function unknown
YNR068C	YNR068C	biological_process unknown	molecular_function unknown
YFL061W	YFL061W	biological_process unknown	molecular_function unknown
YGR213C	RTA1	biological_process unknown	molecular_function unknown
YFL050C	ALR2	di-, tri-valent inorganic cation transport*	di-, tri-valent inorganic cation transporter activity
YLR007W	NSE1	DNA repair*	molecular_function unknown
YKL175W	ZRT3	zinc ion homeostasis*	zinc ion transporter activity
YLR205C	HMX1	iron ion homeostasis	peroxidase activity*
YHR152W	SPO12	regulation of exit from mitosis*	molecular_function unknown
YPL221W	BOP1	biological_process unknown	molecular_function unknown
YPR121W	THI22	thiamin biosynthesis	phosphomethylpyrimidine kinase activity
YKR102W	FLO10	biological_process unknown	molecular_function unknown
YDL247W	MPH2	carbohydrate transport	maltose porter activity*
YOL162W	YOL162W	transport	transporter activity
YGL179C	TOS3	biological_process unknown	protein kinase activity
YBL070C	YBL070C	ORF|Dubious	ORF|Dubious
YBL043W	ECM13	cell wall organization and biogenesis	molecular_function unknown
YJR078W	BNA2	nicotinamide adenine dinucleotide biosynthesis	tryptophan 2,3-dioxygenase activity
YBL069W	AST1	protein-membrane targeting	protein transporter activity
YHR215W	PHO12	biological_process unknown	acid phosphatase activity
YBR298C	MAL31	alpha-glucoside transport	alpha-glucoside:hydrogen symporter activity
YLR034C	SMF3	intracellular iron ion storage	iron ion transporter activity
YIL014W	MNT3	O-linked glycosylation	alpha-1,3-mannosyltransferase activity
YJL128C	PBS2	protein amino acid phosphorylation*	MAP kinase kinase activity*
YJL015C	YJL015C	ORF|Dubious	ORF|Dubious
YNL333W	SNZ2	thiamin biosynthesis*	protein binding
YFL040W	YFL040W	biological_process unknown	molecular_function unknown
YML002W	YML002W	biological_process unknown	molecular_function unknown
YDR275W	BSC2	biological_process unknown	molecular_function unknown
YFL059W	SNZ3	thiamin biosynthesis*	protein binding
YOL136C	PFK27	fructose 2,6-bisphosphate metabolism*	6-phosphofructo-2-kinase activity
YER004W	FMP52	biological_process unknown	molecular_function unknown
8-MOP/UVA repressed genes
ORF	NAME (of new orf)	process	function
Repressed genes at 1h
YBL002W	HTB2	chromatin assembly/disassembly	DNA binding
YBL003C	HTA2	chromatin assembly/disassembly	DNA binding
YDR225W	HTA1	chromatin assembly/disassembly	DNA binding
YDR252W	BTT1	nascent polypeptide association	chaperone activity
YDR355C	YDR355C	ORF|Dubious	ORF|Dubious
YER124C	DSE1	cell wall organization and biogenesis	molecular_function unknown
YGR115C	YGR115C	ORF|Dubious	ORF|Dubious
YGR273C	YGR273C	biological_process unknown	molecular_function unknown
YGR291C	YGR291C	ORF|Dubious	ORF|Dubious
YHR143W	DSE2	cell wall organization and biogenesis*	glucan 1,3-beta-glucosidase activity
YLR286C	CTS1	cytokinesis, completion of separation	chitinase activity
YLR457C	NBP1	biological_process unknown	molecular_function unknown
YMR056C	AAC1	ATP/ADP exchange	ATP:ADP antiporter activity
YNL030W	HHF2	chromatin assembly/disassembly	DNA binding
YNL078W	NIS1	regulation of mitosis	molecular_function unknown
YNL327W	EGT2	cytokinesis	cellulase activity
YNL330C	RPD3	regulation of transcription, DNA-dependent*	histone deacetylase activity
Repressed genes at 2h
YDR405W	MRP20	protein biosynthesis	structural constituent of ribosome
YLL029W	YLL029W	biological_process unknown	molecular_function unknown
YMR044W	IOC4	chromatin remodeling	protein binding
YNL098C	RAS2	pseudohyphal growth*	RAS small monomeric GTPase activity
YOR204W	DED1	translational initiation	RNA helicase activity
YOR263C	YOR263C	ORF|Dubious	ORF|Dubious
Repressed genes at 3h or more
YDR022C	CIS1	regulation of CDK activity	molecular_function unknown
YDR210W	YDR210W	biological_process unknown	molecular_function unknown
YKR031C	SPO14	exocytosis*	phospholipase D activity
YMR042W	ARG80	positive regulation of transcription from Pol II promoter*	DNA binding*
YOL108C	INO4	positive regulation of transcription from Pol II promoter*	specific RNA polymerase II transcription factor activity
YPL061W	ALD6	acetate biosynthesis	aldehyde dehydrogenase activity
° maximum induction at 1h and rapid decrease
* ORFs falling in multiple categories
