# Supplementary material for: Specific transcriptional responses induced by 8-methoxypsoralen and UVA in yeast
Source: FEMS Yeast Res. 2007 Jul 30;7(6):866–78. doi: 10.1111/j.1567-1364.2007.00270.x (PMC2040189; doi:10.1111/j.1567-1364.2007.00270.x)
Supplement: Table S3 — 8-MOP/UVA response genes encoding proteins with membrane related functions. [file fyr0007-0866-s3.xls]

## Sheet: Feuil1
8-MOP/UVA RESPONSE GENES ENCODING PROTEINS WITH MEMBRANE RELATED FUNCTIONS
ORF	NAME	GO_process	GO_component	Membrane component	Induced by membrane perturbing compound° (Zakrewska et al)	cell wall component or biogenesis	Induced by cell wall damage °(Garcia et al)
YBR054W	YRO2	biological process unknown	mitochondrion*(trans)	~	up
YGR138C	TPO2	polyamine transport	plasma membrane*(trans)	~	up
YER053C	YER053C	phosphate transport	mitochondrion integral to membrane* mitochondrial inner membrane*	~	up
YJL108C	PRM10	conjugation with cellular fusion	integral to membrane(trans)	~	up		up
YHL044W	YHL044W	biological process unknown	plasma membrane(trans)	~
YLR034C	SMF3	intracellular sequestering of iron ion	vacuolar membrane (sensu Fungi)	~
YBR070C	YBR070C	dolichol-linked oligosaccharide biosynthesis	integral to endoplasmic reticulum membrane*	~
YKL175W	ZRT3	zinc ion homeostasis*	vacuolar membrane	~
YCL049C	YCL049C	biological process unknown	membrane fraction	~			up
YBR298C	MAL31	alpha-glucoside transport	membrane fraction	~
YOR192C	YOR192C	transport	membrane	~
YLR205C	HMX1	iron ion homeostasis*	endoplasmic reticulum* membrane*	~
YDR492W	YDR492W	lipid metabolism*	endoplasmic reticulum* membrane*	~
YCR061W	YCR061W	biological process unknown	cytoplasm (transmembrane)	~
YNL098C	RAS2	sporulation (sensu Fungi)*	plasma membrane	~
YMR056C	AAC1	aerobic respiration*	mitochondrial inner membrane	~
YLR343W	GAS2	cell wall organization and biogenesis	cytoplasm plasma membrane*	~		~
YNL283C	WSC2	cell wall organization and biogenesis*	cytoplasm*(trans) cell surface	~		~
YLL012W	YLL012W	sterol metabolism	integral to membrane*	~
YML123C	PHO84	phosphate transport*	integral to plasma membrane	~			up
YOL011W	PLB3	phosphatidylserine catabolism*	plasma membrane*	~
YOR092W	ECM3	cell wall organization and biogenesis	endoplasmic reticulum	~
YGR175C	ERG1	ergosterol biosynthesis	endoplasmic reticulum*	~
YGR060W	ERG25	ergosterol biosynthesis	plasma membrane*	~
YBL069W	AST1	protein targeting to membrane	extrinsic to membrane	~
YER113C	YER113C	biological process unknown	Golgi apparatus*(trans) membrane*	~
YOR306C	MCH5	transport	membrane	~			up
YOL162W	YOL162W	transport	membrane	~
YDL247W	MPH2	carbohydrate transport	plasma membrane	~
YLR237W	THI7	thiamin transport	plasma membrane	~
YBL082C	RHK1	protein amino acid glycosylation*	endoplasmic reticulum membrane*	~
YBR068C	BAP2	amino acid transport	plasma membrane	~
YPL189W	GUP2	glycerol transport	membrane(trans)	~
YFL050C	ALR2	di-, tri-valent inorganic cation transport*	plasma membrane	~
YGR213C	RTA1	biological process unknown	integral to membrane(trans)	~
YDR297W	SUR2	sphingolipid biosynthesis*	endoplasmic reticulum integral to endoplasmic reticulum membrane*	~
YDR275W	BSC2	biological process unknown	lipid particle	~
YDL239C	ADY3	protein complex assembly*	spindle* prospore membrane*	~
YOR071C	YOR071C	transport	membrane(trans)	~
YJL093C	TOK1	potassium ion homeostasis	plasma membrane	~
YML016C	PPZ1	sodium ion homeostasis	cytoplasm* membrane fraction* cell surface* nucleus*	~
YKR031C	SPO14	sporulation (sensu Fungi)*	endosome* prospore membrane*	~
YLR286C	CTS1	cytokinesis, completion of separation*	cell wall* nuclear membrane*	~		~
YNL160W	YGP1	response to stress*	cell wall (sensu Fungi)		up	~
YLR120C	YPS1	protein processing	cell wall (sensu Fungi)		up	~	up
YHR030C	SLT2	cell wall organization and biogenesis*	cytoplasm*		up	~	up
YML100W	TSL1	response to stress*	alpha,alpha-trehalose-phosphate synthase complex (UDP-forming)		up
YDL048C	STP4	biological process unknown	cytoplasm*		up
YLR297W	YLR297W	biological process unknown	vacuole (sensu Fungi)		up
YHR143W	DSE2	cell wall organization and biogenesis*	cell wall (sensu Fungi)*			~	up
YKR102W	FLO10	flocculation (sensu Saccharomyces)	cell wall (sensu Fungi)			~
YGR146C	YGR146C	biological process unknown	cellular component unknown				up
YOR204W	DED1	translational initiation	cytoplasm				up
YPR121W	THI22	thiamin biosynthesis	cellular component unknown				up
YPL221W	BOP1	biological process unknown	bud neck* cell surface *				up
YNL327W	EGT2	cytokinesis	cell wall (sensu Fungi)			~
YBL043W	ECM13	cell wall organization and biogenesis	cellular component unknown			~	up
YKR042W	UTH1	mitochondrion organization and biogenesis*	cell wall (sensu Fungi)*			~
YJL116C	NCA3	mitochondrion organization and biogenesis	cellular component unknown				up
YDR225W	HTA1	DNA repair*	nuclear nucleosome				up
YHR215W	PHO12	biological process unknown	vacuole (sensu Fungi) extra cellular region*				up
genes are assigned to membrane or cell wall using GO component
° Data obtain with 8-MOP/UVA are compared to
Garcia et al 2004
Zakrzewska et al 2005
* genes falling in multiple categories (process, component)
