# Supplementary material for: Specific transcriptional responses induced by 8-methoxypsoralen and UVA in yeast
Source: FEMS Yeast Res. 2007 Jul 30;7(6):866–78. doi: 10.1111/j.1567-1364.2007.00270.x (PMC2040189; doi:10.1111/j.1567-1364.2007.00270.x)
Supplement: Table S4 — Comparison with other genotoxic responses in yeast. [file fyr0007-0866-s4.xls]

## Sheet: Feuil1
COMPARISON WITH OTHER GENOTOXIC RESPONSE IN YEAST
ORF	NAME	process	function	8-MOP/UVA, 3h (log2ratio)	Gamma rays°	MMS°	Bleomycin°	Cisplatin°	Others agentsx
Genotoxic response (gene expression modified by 8-MOP/UVA and/or others genotoxics (MMS, gamma rays….)
YDR501W	PLM2	biological_process unknown	transcription factor activity	3.48149	~	~
YJL026W	RNR2	DNA replication	ribonucleoside-diphosphate reductase activity	3.34057	~	~	~	~	~
YGR180C	RNR4	DNA replication	ribonucleoside-diphosphate reductase activity	3.06946	~	~			~
YHL044W	YHL044W	biological_process unknown	molecular_function unknown	2.72459	~	~
YDR263C	DIN7	DNA repair	nuclease activity	2.43488	~	~
YEL065W	SIT1	iron ion homeostasis*	siderochrome-iron (ferrioxamine) uptake transporter activity	2.07514	~	~			~
YLR034C	SMF3	intracellular iron ion storage	iron ion transporter activity	2.02746	~	~			~
YJL088W	ARG3	arginine biosynthesis*	ornithine carbamoyltransferase activity	1.78304	~	~		~	~
YEL047C	YEL047C	metabolism	fumarate reductase (NADH) activity	1.71696	~	~			~
YDL101C	DUN1	protein amino acid phosphorylation*	protein kinase activity	1.43435	~	~
YER095W	RAD51	chromatin remodeling*	recombinase activity	1.37515	~	~			~
YNL160W	YGP1	response to up*	molecular_function unknown	1.36056	~	~			~
YNR068C	YNR068C	biological_process unknown	molecular_function unknown	1.281	~	~			~
YFL058W	THI5	thiamin biosynthesis	molecular_function unknown	1.25724	~	~			~
YPL230W	YPL230W	biological_process unknown	molecular_function unknown	1.21555	~	~
YDR533C	HSP31	biological_process unknown	molecular_function unknown	1.05405	~	~			~
YML100W	TSL1	response to up*	enzyme regulator activity	1.03902	~	~
YBR070C	YBR070C	biological_process unknown	molecular_function unknown	1.0247	~	~			~
YER004W	FMP52	biological_process unknown	molecular_function unknown	0.965735	~	~			~
YJL116C	NCA3	mitochondrion organization and biogenesis	molecular_function unknown	4.46365	~				~
YJL015C	YJL015C	ORF|Dubious	ORF|Dubious	2.50034	~
YBR298C	MAL31	alpha-glucoside transport	alpha-glucoside:hydrogen symporter activity	1.98655	~
YBL043W	ECM13	cell wall organization and biogenesis	molecular_function unknown	1.63623	~
YGR052W	FMP48	biological_process unknown	kinase activity	1.53019	~
YOR338W	YOR338W	biological_process unknown	molecular_function unknown	1.50885	~
YOR192C	YOR192C	transport	transporter activity	1.46149	~
YLR205C	HMX1	iron ion homeostasis	peroxidase activity*	1.38825	~
YDR492W	YDR492W	biological_process unknown	molecular_function unknown	1.26194	~
YPL018W	CTF19	chromosome segregation*	protein binding	1.20403	~
YFR026C	YFR026C	biological_process unknown	molecular_function unknown	1.09031	~
YCR061W	YCR061W	biological_process unknown	molecular_function unknown	1.00923	~
YGL163C	RAD54	chromatin remodeling*	DNA dependent ATPase activity*	1.0	~	~
YIL066C	RNR3	DNA replication	ribonucleoside-diphosphate reductase activity	4.59524		~			~
YNL333W	SNZ2	thiamin biosynthesis*	protein binding	2.90785		~			~
YJL128C	PBS2	protein amino acid phosphorylation*	MAP kinase kinase activity*	2.30305		~			~
YGR146C	YGR146C	biological_process unknown	molecular_function unknown	2.08617		~			~
YOR316C	COT1	zinc ion homeostasis*	di-, tri-valent inorganic cation transporter activity*	1.69018		~			~
YLR120C	YPS1	protein processing	aspartic-type endopeptidase activity	1.56		~
YDL048C	STP4	biological_process unknown	molecular_function unknown	1.53506		~			~
YCL057W	PRD1	proteolysis and peptidolysis	metalloendopeptidase activity*	1.41327		~			~
YKL175W	ZRT3	zinc ion homeostasis*	zinc ion transporter activity	1.38091		~
YLR007W	NSE1	DNA repair*	molecular_function unknown	1.37926		~
YFL061W	YFL061W	biological_process unknown	molecular_function unknown	1.29288		~			~
YOL017W	ESC8	chromatin silencing	molecular_function unknown	1.29083		~			~
YBR054W	YRO2	biological_process unknown	molecular_function unknown	1.27417		~			~
YER158C	YER158C	biological_process unknown	molecular_function unknown	1.20275		~
YHR037W	PUT2	glutamate biosynthesis*	1-pyrroline-5-carboxylate dehydrogenase activity	1.19723		~			~
YCL049C	YCL049C	biological_process unknown	molecular_function unknown	1.16974		~			~
YFL056C	AAD6	aldehyde metabolism	aryl-alcohol dehydrogenase activity	1.11148		~			~
YKR075C	YKR075C	biological_process unknown	molecular_function unknown	1.06546		~	~
YER069W	ARG5,6	arginine biosynthesis*	N-acetyl-up-glutamyl-phosphate reductase activity*	1.04827		~			~
YBL003C	HTA2	chromatin assembly/disassembly	DNA binding	-1.05631	~	~			~
YNL030W	HHF2	chromatin assembly/disassembly	DNA binding	-1.12699	~	~			~
YOR204W	DED1	translational initiation	RNA helicase activity	-1.15834	~	~			~
YPL061W	ALD6	acetate biosynthesis	aldehyde dehydrogenase activity	-1.20818	~	~			~
YHR143W	DSE2	cell wall organization and biogenesis*	glucan 1,3-beta-glucosidase activity	-1.33402	~	~	~	~	~
YNL327W	EGT2	cytokinesis	cellulase activity	-1.58192	~	~			~
YLR286C	CTS1	cytokinesis, completion of separation	chitinase activity	-2.26402	~	~			~
YER124C	DSE1	cell wall organization and biogenesis	molecular_function unknown	-2.48559	~	~
YDR405W	MRP20	protein biosynthesis	structural constituent of ribosome	-1.98061		~
YDR225W	HTA1	chromatin assembly/disassembly	DNA binding	-1.23145	~				~
YNL330C	RPD3	regulation of transcription, DNA-dependent*	histone deacetylase activity	-1.25133	~				~
YNL078W	NIS1	regulation of mitosis	molecular_function unknown	-1.509	~
YNL098C	RAS2	pseudohyphal growth*	RAS small monomeric GTPase activity	-1.64218	~				~
YBL002W	HTB2	chromatin assembly/disassembly	DNA binding	-1.63726			~	~	~
YJL016W	YJL016W	biological_process unknown	molecular_function unknown	2.22346					~
YJL122W	YJL122W	biological_process unknown	molecular_function unknown	2.11271					~
YIL014W	MNT3	O-linked glycosylation	alpha-1,3-mannosyltransferase activity	2.05954					~
YLR099C	ICT1	biological_process unknown	molecular_function unknown	2.00143					~
YGL242C	YGL242C	biological_process unknown	molecular_function unknown	1.85234					~
YGR060W	ERG25	ergosterol biosynthesis	C-4 methyl sterol oxidase activity	1.81471					~
YGR138C	TPO2	polyamine transport	spermine transporter activity	1.79631					~
YOR306C	MCH5	transport	transporter activity*	1.60268					~
YGL179C	TOS3	biological_process unknown	protein kinase activity	1.51866					~
YER053C	YER053C	biological_process unknown	molecular_function unknown*	1.46285					~
YPL221W	BOP1	biological_process unknown	molecular_function unknown	1.44046					~
YBL112C	YBL112C	biological_process unknown	molecular_function unknown	1.41881					~
YBR068C	BAP2	amino acid transport	amino acid transporter activity	1.41725					~
YGR213C	RTA1	biological_process unknown	molecular_function unknown	1.29462					~
YFL059W	SNZ3	thiamin biosynthesis*	protein binding	1.27746					~
YHR030C	SLT2	cell wall organization and biogenesis*	MAP kinase activity	1.22497					~
YDR275W	BSC2	biological_process unknown	molecular_function unknown	1.18301					~
YJL108C	PRM10	conjugation with cellular fusion	molecular_function unknown	1.13666					~
YER190W	YRF1-2	telomerase-independent telomere maintenance	DNA helicase activity	1.11149					~
YFL066C	YFL066C	biological_process unknown	molecular_function unknown	1.08145					~
YML016C	PPZ1	sodium ion homeostasis	protein serine/threonine phosphatase activity	1.02336					~
YLL029W	YLL029W	biological_process unknown	molecular_function unknown	-1.14311					~
YDR210W	YDR210W	biological_process unknown	molecular_function unknown	-1.22675					~
YMR056C	AAC1	ATP/ADP exchange	ATP:ADP antiporter activity	-2.17148					~
YDR022C	CIS1	regulation of CDK activity	molecular_function unknown	-2.51903					~
YOR263C	YOR263C	ORF|Dubious	ORF|Dubious	-3.87236					~
8-MOP/UVA specific response (gene expression modified by 8-MOP/UVA)
YLR297W	YLR297W	biological_process unknown	molecular_function unknown	3.90343
YFL040W	YFL040W	biological_process unknown	molecular_function unknown	3.49627
YLR343W	YLR343W	biological_process unknown	molecular_function unknown	3.23875
YPR157W	YPR157W	biological_process unknown	molecular_function unknown	3.20735
YLL012W	YLL012W	biological_process unknown	molecular_function unknown	3.17071
YML123C	PHO84	phosphate transport	inorganic phosphate transporter activity	2.62539
YER130C	YER130C	biological_process unknown	molecular_function unknown	2.50595
YOL011W	PLB3	phosphoinositide metabolism*	lysophospholipase activity	2.35263
YOR092W	ECM3	cell wall organization and biogenesis	ATPase activity	2.15707
YER037W	PHM8	biological_process unknown	molecular_function unknown	2.09188
YGR175C	ERG1	ergosterol biosynthesis	squalene monooxygenase activity	2.0573
YIR027C	DAL1	allantoin catabolism	allantoinase activity	1.99271
YHR215W	PHO12	biological_process unknown	acid phosphatase activity	1.90172
YDR222W	YDR222W	biological_process unknown	molecular_function unknown	1.86698
YBL069W	AST1	protein-membrane targeting	protein transporter activity	1.76448
YDR488C	PAC11	microtubule-based process	microtubule motor activity	1.76018
YJR078W	BNA2	nicotinamide adenine dinucleotide biosynthesis	tryptophan 2,3-dioxygenase activity	1.74077
YOR137C	SIA1	proton transport	molecular_function unknown	1.73314
YLR103C	CDC45	DNA replication initiation*	DNA binding	1.72232
YER113C	YER113C	biological_process unknown	molecular_function unknown	1.70343
YKR042W	UTH1	mitochondrion organization and biogenesis	molecular_function unknown	1.69657
YMR144W	YMR144W	biological_process unknown	molecular_function unknown	1.62279
YBL070C	YBL070C	ORF|Dubious	ORF|Dubious	1.54616
YOL162W	YOL162W	transport	transporter activity	1.51393
YDL247W	MPH2	carbohydrate transport	maltose porter activity*	1.49638
YER129W	PAK1	protein amino acid phosphorylation*	protein kinase activity	1.49456
YLR237W	THI7	thiamin transport	thiamin transporter activity	1.4944
YKR102W	FLO10	biological_process unknown	molecular_function unknown	1.48506
YPR121W	THI22	thiamin biosynthesis	phosphomethylpyrimidine kinase activity	1.46407
YBL082C	RHK1	protein amino acid glycosylation*	alpha-1,3-mannosyltransferase activity	1.44767
YKR027W	FMP50	biological_process unknown	molecular_function unknown	1.43005
YLL033W	GON2	biological_process unknown	molecular_function unknown	1.41695
YOL136C	PFK27	fructose 2,6-bisphosphate metabolism*	6-phosphofructo-2-kinase activity	1.41606
YHR152W	SPO12	regulation of exit from mitosis*	molecular_function unknown	1.41182
YPL189W	GUP2	biological_process unknown	molecular_function unknown	1.32696
YFL050C	ALR2	di-, tri-valent inorganic cation transport*	di-, tri-valent inorganic cation transporter activity	1.31869
YML119W	YML119W	biological_process unknown	molecular_function unknown	1.28157
YFL065C	YFL065C	biological_process unknown	molecular_function unknown	1.27376
YKL125W	RRN3	transcription from Pol I promoter	RNA polymerase I transcription factor activity	1.25749
YDR297W	SUR2	sphingolipid biosynthesis*	sphingosine hydroxylase activity	1.25563
YFL067W	YFL067W	biological_process unknown	molecular_function unknown	1.23372
YJL058C	BIT61	biological_process unknown	molecular_function unknown	1.23196
YBL084C	CDC27	ubiquitin-dependent protein catabolism*	protein binding*	1.20646
YFR022W	YFR022W	biological_process unknown	molecular_function unknown	1.18763
YML002W	YML002W	biological_process unknown	molecular_function unknown	1.17312
YDR490C	PKH1	protein amino acid phosphorylation*	protein kinase activity	1.15585
YML051W	GAL80	regulation of transcription, DNA-dependent*	transcription co-repressor activity	1.14824
YNL283C	WSC2	cell wall organization and biogenesis*	transmembrane receptor activity	1.14106
YFL068W	YFL068W	biological_process unknown	molecular_function unknown	1.12455
YDL239C	ADY3	protein complex assembly*	protein binding	1.12387
YOR360C	PDE2	cAMP-mediated signaling	cAMP-specific phosphodiesterase activity	1.1159
YOR071C	YOR071C	transport	transporter activity	1.09556
YER038C	KRE29	biological_process unknown	molecular_function unknown	1.0584
YEL075C	YEL075C	biological_process unknown	molecular_function unknown	1.04418
YJL093C	TOK1	potassium ion homeostasis	potassium channel activity	1.03039
YER144C	UBP5	protein deubiquitination	ubiquitin-specific protease activity	1.00813
YDR355C	YDR355C	ORF|Dubious	ORF|Dubious	-1.2322
YGR291C	YGR291C	ORF|Dubious	ORF|Dubious	-1.29907
YMR042W	ARG80	positive regulation of transcription from Pol II promoter*	DNA binding*	-1.30112
YDR252W	BTT1	nascent polypeptide association	chaperone activity	-1.32925
YMR044W	IOC4	chromatin remodeling	protein binding	-1.55265
YLR457C	NBP1	biological_process unknown	molecular_function unknown	-1.57748
YOL108C	INO4	positive regulation of transcription from Pol II promoter*	specific RNA polymerase II transcription factor activity	-1.90623
YGR115C	YGR115C	ORF|Dubious	ORF|Dubious	-2.16956
YKR031C	SPO14	exocytosis*	phospholipase D activity	-2.21484
YGR273C	YGR273C	biological_process unknown	molecular_function unknown	-3.76378
° 8-MOP/UVA data were compared to others genotoxics responses using
Jelinsky and Samson 1999
Gasch et al 2001
Mercier et al 2004
Mercier et al 2005
Keller-Seitz et al 2004
Caba et al 2005
X Others agents : Jelinsky et al 2000
